# Supplementary material for: Clonal dissemination and plasmid plasticity of KPC-3–producing Klebsiella pneumoniae ST512 during a hospital outbreak in Spain
Source: Eur J Clin Microbiol Infect Dis. 2026 Apr 15;45(8):2303–16. doi: 10.1007/s10096-026-05478-5 (PMC13428716; doi:10.1007/s10096-026-05478-5)
Supplement: Supplementary file 1 — Supplementary Material 1. [file 10096_2026_5478_MOESM1_ESM.xlsx]

## Sheet: Antibiotic susceptibility 
Strain	Case	Sample	Isolation date	AMP	AMP MIC	AUG	AUG MIC	PT	PT MIC	CFX	CFX MIC	CTX	CTX MIC	CAZ	CAZ MIC	FEP	FEP MIC	FOX	AZT	AZT MIC	ERT	ERT MIC	IMI	IMI MIC	MER	MER MIC	GENTA	GENTA MIC	TOB	TOB MIC	AMK	AMK MIC	SXT	SXT MIC	COL	COL MIC	CIP	CIP MIC	CAZ/AVI	CAZ/AVI MIC	C/T	C/T MIC	MER/VABOR	MER/VABOR MIC	IMI/REL	IMI/REL MIC	FD	FD MIC
Kp1	Kpn_C1	Abdominal abscess	2022-07-15	R	>8	R	>32/2	R	>16/4	R	>16	R	>32	R	>32	R	>8	>16	R	>4	R	>1	R	>8	R	>32	S	<=2	R	>4	R	>16	R	>4/76	S	<=2	R	>1	S	2	R	>256	S	0.25	S	0.38	S	0.023
Kp2	Kpn_C1	Surveillance sample	2022-07-21	R	>8	R	>32/2	R	>16/4	R	>16	R	>32	R	>32	R	>8	>16	R	>4	R	>1	R	>8	R	>32	S	<=2	R	>4	R	>16	R	>4/76	S	<=2	R	>1	S	1	R	>256	S	0.38	S	0.19	S	0.023
Kp12	Kpn_C10	Blood	2022-08-17	R	>8	R	>32/2	R	>16/4	R	>16	R	>32	R	>32	R	>8	>16	R	>4	R	>1	R	>8	R	>32	S	<=2	R	>4	R	>16	R	>4/76	S	<=2	R	>1	S	1	R	>256	S	0.125	S	0.25	S	0.016
Kp40	Kpn_C10	Bile	2022-08-17	R	>8	R	>32/2	R	>16/4	R	>16	R	>32	R	>32	R	>8	>16	R	>4	R	>1	R	>8	R	>32	S	<=2	R	>4	R	>16	R	>4/76	S	<=2	R	>1	S	1	R	>256	S	0.125	S	0.25	S	0.016
Kp19	Kpn_C10	Liver abscess	2022-09-19	R	>8	R	>32/2	R	>16/4	R	>16	R	>32	R	>32	I	4	16	R	>4	S	<=0.12	S	<=1	S	1	R	4	R	>4	R	>16	R	>4/76	S	<=2	R	>1	R	>256	R	>256	S	0.125	S	0.25	S	0.016
Kp13	Kpn_C11	Surveillance sample	2022-08-22	R	>8	R	>32/2	R	>16/4	R	>16	R	>32	R	>32	R	>8	>16	R	>4	R	>1	R	>8	R	>32	S	<=2	R	>4	R	>16	R	>4/76	S	<=2	R	>1	S	1.5	R	>256	S	0.094	S	0.19	S	0.016
Kp14	Kpn_C12	Surveillance sample	2022-08-24	R	>8	R	>32/2	R	>16/4	R	>16	R	>32	R	>32	R	>8	>16	R	>4	R	>1	R	>8	R	>32	S	<=2	R	>4	R	>16	R	>4/76	S	<=2	R	>1	S	1	R	>256	S	0.125	S	0.19	S	0.016
Kp15	Kpn_C13	Surveillance sample	2022-08-31	R	>8	R	>32/2	R	>16/4	R	>16	R	>32	R	>32	R	>8	>16	R	>4	R	>1	R	>8	R	>32	S	<=2	R	>4	R	>16	R	>4/76	S	<=2	R	>1	S	3	R	>256	S	0.38	S	0.38	S	0.032
Kp16	Kpn_C14	Surveillance sample	2022-09-07	R	>8	R	>32/2	R	>16/4	R	>16	R	>32	R	>32	R	>8	>16	R	>4	R	>1	R	>8	R	>32	S	<=2	R	>4	R	>16	R	>4/76	S	<=2	R	>1	S	1	R	>256	S	0.75	S	0.19	S	0.016
Kp44	Kpn_C14	Urine	2022-11-29	R	>8	R	>32/2	R	>16/4	R	>16	R	>32	R	>32	R	>8	>16	R	>4	R	>1	R	>8	R	>32	S	<=2	R	>4	R	>16	R	>4/76	S	<=2	R	>1	S	0.023	R	>256	S	0.75	S	0.19	S	0.016
Kp45	Kpn_C14	Sputum	2022-12-21	R	>8	R	>32/2	R	>16/4	R	>16	R	>32	R	>32	R	>8	>16	R	>4	R	>1	R	>8	R	>32	S	<=2	R	>4	R	>16	R	>4/76	S	<=2	R	>1	S	0.023	R	>256	S	0.75	S	0.19	S	0.016
Kp17	Kpn_C15	Urine	2022-09-09	R	>8	R	>32/2	R	>16/4	R	>16	R	>32	R	>32	R	>8	>16	R	>4	R	>1	R	>8	R	>32	R	4	R	>4	R	>16	S	<=2/38	S	<=2	R	>1	S	1	R	>256	S	0.094	S	0.125	S	0.023
Kp18	Kpn_C16	Surveillance sample	2022-09-13	R	>8	R	>32/2	R	>16/4	R	>16	R	>32	R	>32	R	>8	>16	R	>4	R	>1	R	>8	R	>32	S	<=2	R	>4	R	>16	R	>4/76	S	<=2	R	>1	S	1	R	>256	S	0.19	S	0.25	S	22
Kp21	Kpn_C16	Blood	2022-09-26	R	>8	R	>32/2	R	>16/4	R	>16	R	>32	R	>32	R	>8	>16	R	>4	R	>1	R	>8	R	>32	S	<=2	R	>4	R	>16	S	<=2/38	S	<=2	R	>1	S	1.5	R	>256	S	0.38	S	0.25	S	0.023
Kp20	Kpn_C17	Surveillance sample	2022-09-21	R	>8	R	>32/2	R	>16/4	R	>16	R	>32	R	>32	R	>8	>16	R	>4	R	>1	R	>8	R	>32	S	<=2	R	>4	R	>16	R	>4/76	S	<=2	R	>1	S	1.5	R	>256	S	0.019	S	0.19	S	0.023
Kp22	Kpn_C18	Urine	2022-09-27	R	>8	R	>32/2	R	>16/4	R	>16	R	>32	R	>32	R	>8	>16	R	>4	R	>1	R	>8	R	>32	S	<=2	R	>4	R	>16	S	<=2/38	S	<=2	R	>1	S	1.5	R	>256	S	0.125	S	0.19	S	0.023
Kp26	Kpn_C18	Surveillance sample	2022-10-10	R	>8	R	>32/2	R	>16/4	R	>16	R	>32	R	>32	R	>8	>16	R	>4	R	>1	R	>8	R	>32	S	<=2	R	>4	R	>16	R	>4/76	S	<=2	R	>1	S	1.5	R	>256	S	0.019	S	0.19	S	0.016
Kp23	Kpn_C19	Surveillance sample	2022-09-29	R	>8	R	>32/2	R	>16/4	R	>16	R	>32	R	>32	R	>8	>16	R	>4	R	>1	R	>8	R	>32	R	4	R	>4	R	>16	R	>4/76	S	<=2	R	>1	S	1.5	R	>256	S	0.125	S	0.19	S	0.016
Kp3	Kpn_C2	Surveillance sample	2022-07-21	R	>8	R	>32/2	R	>16/4	R	>16	R	>32	R	>32	R	>8	>16	R	>4	R	>1	R	>8	R	>32	R	4	R	>4	R	>16	R	>4/76	S	<=2	R	>1	S	1.5	R	>256	S	0.5	S	0.19	S	<0,016
Kp24	Kpn_C20	Surveillance sample	2022-10-05	R	>8	R	>32/2	R	>16/4	R	>16	R	>32	R	>32	R	>8	>16	R	>4	R	>1	R	>8	R	>32	S	<=2	R	>4	R	>16	R	>4/76	S	<=2	R	>1	S	0.75	R	>256	S	0.125	S	0.25	S	29
Kp25	Kpn_C21	Surveillance sample	2022-10-10	R	>8	R	>32/2	R	>16/4	R	>16	R	>32	R	>32	R	>8	>16	R	>4	R	>1	R	>8	R	>32	R	4	R	>4	R	>16	R	>4/76	S	<=2	R	>1	S	1.5	R	>256	S	0.25	S	0.125	S	0.023
Kp42	Kpn_C21	Surgicall wound	2022-10-20	R	>8	R	>32/2	R	>16/4	R	>16	R	>32	R	>32	R	>8	>16	R	>4	R	>1	R	>8	R	>32	R	4	R	>4	R	>16	R	>4/76	S	<=2	R	>1	S	1.5	R	>256	S	0.25	S	0.125	S	0.023
Kp27	Kpn_C22	Surveillance sample	2022-10-10	R	>8	R	>32/2	R	>16/4	R	>16	R	>32	R	>32	R	>8	>16	R	>4	R	>1	R	>8	R	>32	S	<=2	R	>4	R	>16	R	>4/76	S	<=2	R	>1	S	1	R	>256	S	0.38	S	0.19	S	0.047
Kp41	Kpn_C23	Urine	2022-10-13	R	>8	R	>32/2	R	>16/4	R	>16	R	>32	r	>32	R	>8	>16	R	>4	R	>1	R	>8	R	>32	S	<=2	R	>4	R	>16	R	>4/76	S	<=2	R	>1	S	1	R	>256	S	0.032	S	0.19	S	0.032
Kp28	Kpn_C23	Surveillance sample	2022-10-14	R	>8	R	>32/2	R	>16/4	R	>16	R	>32	R	>32	R	>8	>16	R	>4	R	>1	R	>8	R	>32	S	<=2	R	>4	R	>16	R	>4/76	S	<=2	R	>1	S	1	R	>256	S	0.032	S	0.19	S	0.032
Kp37	Kpn_C23	Sputum	2022-10-14	R	>8	R	>32/2	R	>16/4	R	>16	R	>32	R	>32	R	>8	>16	R	>4	R	>1	R	>8	R	>32	S	<=2	R	>4	R	>16	R	>4/76	S	<=2	R	>1	S	1	R	>256	S	0.125	S	0.125	S	0.016
Kp29	Kpn_C24	Surveillance sample	2022-10-22	R	>8	R	>32/2	R	>16/4	R	>16	R	>32	R	>32	R	>8	>16	R	>4	R	>1	R	>8	R	>32	S	<=2	R	>4	R	>16	R	>4/76	S	<=2	R	>1	S	1	R	>256	S	0.094	S	0.19	S	0.016
Kp43	Kpn_C25	Urine	2022-10-27	R	>8	R	>32/2	R	>16/4	R	>16	R	>32	R	>32	R	>8	>16	R	>4	R	>1	R	>8	R	>32	S	<=2	R	>4	R	>16	R	>4/76	S	<=2	R	>1	S	1	R	>256	S	0.125	S	0.19	S	0.023
Kp30	Kpn_C25	Surveillance sample	2022-10-29	R	>8	R	>32/2	R	>16/4	R	>16	R	>32	R	>32	R	>8	>16	R	>4	R	>1	R	>8	R	>32	S	<=2	R	>4	R	>16	R	>4/76	S	<=2	R	>1	S	1	R	>256	S	0.125	S	0.19	S	0.023
Kp31	Kpn_C26	Surveillance sample	2022-10-30	R	>8	R	>32/2	R	>16/4	R	>16	R	>32	R	>32	R	>8	>16	R	>4	R	>1	R	>8	R	>32	R	4	R	>4	R	>16	R	>4/76	S	<=2	R	>1	S	1.5	R	>256	S	0.094	S	0.19	S	0.016
Kp4	Kpn_C3	Surveillance sample	2022-07-26	R	>8	R	>32/2	R	>16/4	R	>16	R	>32	R	>32	R	>8	>16	R	>4	R	>1	R	>8	R	>32	R	4	R	>4	R	>16	R	>4/76	S	<=2	R	>1	S	1	R	>256	S	0.125	S	0.19	S	<0,016
Kp6	Kpn_C3	Blood	2022-08-07	R	>8	R	>32/2	R	>16/4	R	>16	R	>32	R	>32	R	>8	>16	R	>4	R	>1	R	>8	R	>32	R	4	R	>4	R	>16	R	>4/76	S	<=2	R	>1	S	0.016	R	>256	S	0.125	S	0.19	S	<0,016
Kp5	Kpn_C4	Surveillance sample	2022-08-03	R	>8	R	>32/2	R	>16/4	R	>16	R	>32	R	>32	R	>8	>16	R	>4	R	>1	R	>8	R	>32	R	4	R	>4	R	>16	R	>4/76	S	<=2	R	>1	S	1	R	>256	S	0.125	S	0.125	S	0.016
Kp37	Kpn_C4	Urine	2022-08-02	R	>8	R	>32/2	R	>16/4	R	>16	R	>32	R	>32	R	>8	>16	R	>4	R	>1	R	>8	R	>32	R	4	R	>4	R	>16	R	>4/76	S	<=2	R	>1	S	1	R	>256	S	0.125	S	0.125	S	0.016
Kp7	Kpn_C5	Surveillance sample	2022-08-09	R	>8	R	>32/2	R	>16/4	R	>16	R	>32	R	>32	R	>8	>16	R	>4	R	>1	R	>8	R	>32	R	4	R	>4	R	>16	R	>4/76	S	<=2	R	>1	S	1.5	R	>256	S	0.25	S	0.125	S	0.023
Kp8	Kpn_C6	Urine	2022-08-10	R	>8	R	>32/2	R	>16/4	R	>16	R	>32	R	>32	R	>8	>16	R	>4	R	>1	R	>8	R	>32	S	<=2	R	>4	R	16	S	<=2/38	S	<=2	R	>1	S	6	R	>256	S	1.5	S	0.75	S	22
Kp9	Kpn_C7	Surveillance sample	2022-08-15	R	>8	R	>32/2	R	>16/4	R	>16	R	>32	R	>32	R	>8	>16	R	>4	R	>1	R	>8	R	>32	R	4	R	>4	R	>16	R	>4/76	S	<=2	R	>1	S	1	R	>256	S	0.125	S	0.19	S	0.016
Kp11	Kpn_C8	Surveillance sample	2022-08-15	R	>8	R	>32/2	R	>16/4	R	>16	R	>32	R	>32	R	>8	>16	R	>4	R	>1	R	>8	R	>32	R	4	R	>4	R	>16	R	>4/76	S	<=2	R	>1	S	3	R	>256	S	0.38	S	0.25	S	0.023
Kp10	Kpn_C9	Surveillance sample	2022-08-15	R	>8	R	>32/2	R	>16/4	R	>16	R	>32	R	>32	R	>8	>16	R	>4	R	>1	R	>8	R	>32	S	<=2	R	>4	R	>16	R	>4/76	S	<=2	R	>1	S	1	R	>256	S	0.125	S	0.19	S	0.016
Kp32	Kpn_CA1	Urine	2023-01-09	R	>8	R	>32/2	R	>16/4	R	>16	R	>32	R	>32	R	>8	>16	R	>4	R	>1	R	>8	R	>32	S	<=2	R	>4	R	>16	R	>4/76	S	<=2	R	>1	S	1	R	>256	S	0.012	S	0.19	S	0.016
Kp33	Kpn_CA2	Surgicall wound	2023-05-31	R	>8	R	>32/2	R	>16/4	R	>16	R	>32	R	>32	R	>8	>16	R	>4	R	>1	R	>8	R	>32	S	<=2	R	>4	R	>16	R	>4/76	S	<=2	R	>1	S	1.5	R	>256	S	0.19	S	0.19	S	0.023
Kp34	Kpn_CA3	Perianal abscess	2023-07-05	R	>8	R	>32/2	R	>16/4	R	>16	R	>32	R	>32	R	>8	>16	R	>4	R	>1	R	>8	R	>32	R	>4	R	>4	R	>16	R	>4/76	S	<=2	R	>1	S	3	R	>256	S	1	S	0.25	S	0.064
Kp35	Kpn_CA4	Surveillance sample	2023-09-21	R	>8	R	>32/2	R	>16/4	R	>16	R	>32	R	>32	R	>8	>16	R	>4	R	>1	R	>8	R	>32	S	<=2	R	>4	R	>16	S	<=2/38	S	<=2	R	>1	S	1	R	>256	S	0.75	S	0.38	S	0.047
Kp36	Kpn_CA5	Surveillance sample	2023-09-26	R	>8	R	>32/2	R	>16/4	R	>16	R	>32	R	>32	R	>8	>16	R	>4	R	>1	R	>8	R	>32	S	<=2	R	>4	R	>16	R	>4/76	S	<=2	R	>1	S	2	R	>256	S	0.5	S	0.25	S	0.032
Kp38	Kpn_CA6	Urine	2024-04-15	R	>8	R	>32/2	R	>16/4	R	>16	R	>32	R	>32	R	>8	>16	R	>4	R	>1	R	>8	R	>32	S	<=2	R	>4	R	>16	S	<=2/38	S	<=2	R	>1	S	1	R	>256	S	0.023	S	0.19	S	0.016
Kp39	Kpn_CA7	Urine	2024-06-25	R	>8	R	>32/2	R	>16/4	R	>16	R	>32	R	>32	R	>8	>16	R	>4	R	>1	R	>8	R	>32	R	4	R	>4	R	>16	S	<=2/38	S	<=2	R	>1	S	3	R	>256	S	1	S	0.19	S	0.032

## Sheet: SNPs distance matrix
snp-dists 0.8.2	Kp17	Kp32	Kp8	Kp39	Kp1	Kp2	Kp3	Kp4	Kp5	Kp6	Kp7	Kp9	Kp10	Kp11	Kp12	Kp13	Kp14	Kp15	Kp16	Kp18	Kp19	Kp20	Kp21	Kp22	Kp23	Kp24	Kp25	Kp26	Kp27	Kp28	Kp29	Kp31	Kp30	Kp33	Kp34	Kp35	Kp36	Kp37	Kp38	Reference strain K. pneumoniae ST512-K30BO
Kp17	0	7	6	8	2	2	2	2	2	5	2	2	2	2	3	2	2	2	3	3	7	6	2	2	2	2	2	2	4	5	4	6	2	3	6	2	2	8	12	267
Kp32	7	0	9	11	5	5	5	5	5	8	5	5	5	5	6	5	5	5	6	6	10	9	5	5	5	5	5	5	7	8	7	9	5	6	9	5	5	11	15	270
Kp8	6	9	0	10	4	4	4	4	4	1	4	4	4	4	5	4	4	4	5	5	9	2	4	4	4	4	4	4	6	7	6	8	4	5	8	4	4	10	14	261
Kp39	8	11	10	0	6	6	6	6	6	9	6	6	6	6	7	6	6	6	7	7	11	10	6	6	6	6	6	6	8	9	8	10	6	7	10	6	6	12	10	271
Kp1	2	5	4	6	0	0	0	0	0	3	0	0	0	0	1	0	0	0	1	1	5	4	0	0	0	0	0	0	2	3	2	4	0	1	4	0	0	6	10	265
Kp2	2	5	4	6	0	0	0	0	0	3	0	0	0	0	1	0	0	0	1	1	5	4	0	0	0	0	0	0	2	3	2	4	0	1	4	0	0	6	10	265
Kp3	2	5	4	6	0	0	0	0	0	3	0	0	0	0	1	0	0	0	1	1	5	4	0	0	0	0	0	0	2	3	2	4	0	1	4	0	0	6	10	265
Kp4	2	5	4	6	0	0	0	0	0	3	0	0	0	0	1	0	0	0	1	1	5	4	0	0	0	0	0	0	2	3	2	4	0	1	4	0	0	6	10	265
Kp5	2	5	4	6	0	0	0	0	0	3	0	0	0	0	1	0	0	0	1	1	5	4	0	0	0	0	0	0	2	3	2	4	0	1	4	0	0	6	10	265
Kp6	5	8	1	9	3	3	3	3	3	0	3	3	3	3	4	3	3	3	4	4	8	1	3	3	3	3	3	3	5	6	5	7	3	4	7	3	3	9	13	262
Kp7	2	5	4	6	0	0	0	0	0	3	0	0	0	0	1	0	0	0	1	1	5	4	0	0	0	0	0	0	2	3	2	4	0	1	4	0	0	6	10	265
Kp9	2	5	4	6	0	0	0	0	0	3	0	0	0	0	1	0	0	0	1	1	5	4	0	0	0	0	0	0	2	3	2	4	0	1	4	0	0	6	10	265
Kp10	2	5	4	6	0	0	0	0	0	3	0	0	0	0	1	0	0	0	1	1	5	4	0	0	0	0	0	0	2	3	2	4	0	1	4	0	0	6	10	265
Kp11	2	5	4	6	0	0	0	0	0	3	0	0	0	0	1	0	0	0	1	1	5	4	0	0	0	0	0	0	2	3	2	4	0	1	4	0	0	6	10	265
Kp12	3	6	5	7	1	1	1	1	1	4	1	1	1	1	0	1	1	1	2	2	6	5	1	1	1	1	1	1	3	4	3	5	1	2	5	1	1	7	11	266
Kp13	2	5	4	6	0	0	0	0	0	3	0	0	0	0	1	0	0	0	1	1	5	4	0	0	0	0	0	0	2	3	2	4	0	1	4	0	0	6	10	265
Kp14	2	5	4	6	0	0	0	0	0	3	0	0	0	0	1	0	0	0	1	1	5	4	0	0	0	0	0	0	2	3	2	4	0	1	4	0	0	6	10	265
Kp15	2	5	4	6	0	0	0	0	0	3	0	0	0	0	1	0	0	0	1	1	5	4	0	0	0	0	0	0	2	3	2	4	0	1	4	0	0	6	10	265
Kp16	3	6	5	7	1	1	1	1	1	4	1	1	1	1	2	1	1	1	0	2	6	5	1	1	1	1	1	1	3	4	3	5	1	2	5	1	1	7	11	266
Kp18	3	6	5	7	1	1	1	1	1	4	1	1	1	1	2	1	1	1	2	0	6	5	1	1	1	1	1	1	3	4	3	5	1	2	5	1	1	7	11	266
Kp19	7	10	9	11	5	5	5	5	5	8	5	5	5	5	6	5	5	5	6	6	0	9	5	5	5	5	5	5	7	8	7	9	5	6	9	5	5	11	15	268
Kp20	6	9	2	10	4	4	4	4	4	1	4	4	4	4	5	4	4	4	5	5	9	0	4	4	4	4	4	4	6	7	6	8	4	5	8	4	4	10	14	263
Kp21	2	5	4	6	0	0	0	0	0	3	0	0	0	0	1	0	0	0	1	1	5	4	0	0	0	0	0	0	2	3	2	4	0	1	4	0	0	6	10	265
Kp22	2	5	4	6	0	0	0	0	0	3	0	0	0	0	1	0	0	0	1	1	5	4	0	0	0	0	0	0	2	3	2	4	0	1	4	0	0	6	10	265
Kp23	2	5	4	6	0	0	0	0	0	3	0	0	0	0	1	0	0	0	1	1	5	4	0	0	0	0	0	0	2	3	2	4	0	1	4	0	0	6	10	265
Kp24	2	5	4	6	0	0	0	0	0	3	0	0	0	0	1	0	0	0	1	1	5	4	0	0	0	0	0	0	2	3	2	4	0	1	4	0	0	6	10	265
Kp25	2	5	4	6	0	0	0	0	0	3	0	0	0	0	1	0	0	0	1	1	5	4	0	0	0	0	0	0	2	3	2	4	0	1	4	0	0	6	10	265
Kp26	2	5	4	6	0	0	0	0	0	3	0	0	0	0	1	0	0	0	1	1	5	4	0	0	0	0	0	0	2	3	2	4	0	1	4	0	0	6	10	265
Kp27	4	7	6	8	2	2	2	2	2	5	2	2	2	2	3	2	2	2	3	3	7	6	2	2	2	2	2	2	0	5	4	6	2	3	6	2	2	8	12	267
Kp28	5	8	7	9	3	3	3	3	3	6	3	3	3	3	4	3	3	3	4	4	8	7	3	3	3	3	3	3	5	0	5	7	3	4	7	3	3	9	13	268
Kp29	4	7	6	8	2	2	2	2	2	5	2	2	2	2	3	2	2	2	3	3	7	6	2	2	2	2	2	2	4	5	0	6	2	3	6	2	2	8	12	267
Kp31	6	9	8	10	4	4	4	4	4	7	4	4	4	4	5	4	4	4	5	5	9	8	4	4	4	4	4	4	6	7	6	0	4	5	8	4	4	10	14	269
Kp30	2	5	4	6	0	0	0	0	0	3	0	0	0	0	1	0	0	0	1	1	5	4	0	0	0	0	0	0	2	3	2	4	0	1	4	0	0	6	10	265
Kp33	3	6	5	7	1	1	1	1	1	4	1	1	1	1	2	1	1	1	2	2	6	5	1	1	1	1	1	1	3	4	3	5	1	0	5	1	1	7	11	266
Kp34	6	9	8	10	4	4	4	4	4	7	4	4	4	4	5	4	4	4	5	5	9	8	4	4	4	4	4	4	6	7	6	8	4	5	0	4	4	10	14	269
Kp35	2	5	4	6	0	0	0	0	0	3	0	0	0	0	1	0	0	0	1	1	5	4	0	0	0	0	0	0	2	3	2	4	0	1	4	0	0	6	10	265
Kp36	2	5	4	6	0	0	0	0	0	3	0	0	0	0	1	0	0	0	1	1	5	4	0	0	0	0	0	0	2	3	2	4	0	1	4	0	0	6	10	265
Kp37	8	11	10	12	6	6	6	6	6	9	6	6	6	6	7	6	6	6	7	7	11	10	6	6	6	6	6	6	8	9	8	10	6	7	10	6	6	0	16	271
Kp38	12	15	14	10	10	10	10	10	10	13	10	10	10	10	11	10	10	10	11	11	15	14	10	10	10	10	10	10	12	13	12	14	10	11	14	10	10	16	0	273
Reference strain K. pneumoniae ST512-K30BO	267	270	261	271	265	265	265	265	265	262	265	265	265	265	266	265	265	265	266	266	268	263	265	265	265	265	265	265	267	268	267	269	265	266	269	265	265	271	273	0

## Sheet: cgMLST Ridom
#Missing values in Distance Columns	Avg. Coverage (Assembled)	Approximated Genome Size (Mbases)	Strain	Sample ID	Epi Info	KP1_RS00005	KP1_RS00010	KP1_RS00015	KP1_RS00020	KP1_RS00025	KP1_RS00035	KP1_RS00040	KP1_RS00045	KP1_RS00050	KP1_RS00055	KP1_RS00060	KP1_RS00065	KP1_RS00070	KP1_RS00105	KP1_RS00115	KP1_RS00120	KP1_RS00125	KP1_RS00135	KP1_RS00140	KP1_RS00145	KP1_RS00150	KP1_RS00155	KP1_RS00160	KP1_RS00165	KP1_RS00175	KP1_RS00180	KP1_RS00185	KP1_RS00205	KP1_RS00210	KP1_RS00215	KP1_RS00220	KP1_RS00225	KP1_RS00235	KP1_RS00275	KP1_RS00285	KP1_RS00300	KP1_RS00310	KP1_RS00320	KP1_RS00325	KP1_RS00330	KP1_RS00340	KP1_RS00345	KP1_RS00350	KP1_RS00355
16	53	5.6	Kp1	730213	General and digestive surgery	4	1	2	2	8	1	8	10	6	7	8	6	2	1	4	5	8	8	8	8	8	1	1	8	7	5	9	7	1	7	8	1	1	2	1	8	8	38	8	7	8	7	5	6
12	57	5.6	Kp10	734872	General and digestive surgery	4	1	2	2	8	1	8	10	6	7	8	6	2	1	4	5	8	8	8	8	8	1	1	8	7	5	9	7	1	7	8	1	1	2	1	8	8	38	8	7	8	7	5	6
12	44	5.6	Kp11	734878	General and digestive surgery	4	1	2	2	8	1	8	10	6	7	8	6	2	1	4	5	8	8	8	8	8	1	1	8	7	5	9	7	1	7	8	1	1	2	1	8	8	38	8	7	8	7	5	6
12	51	5.6	Kp12	735488	General and digestive surgery	4	1	2	2	8	1	8	10	6	7	8	6	2	1	4	5	8	8	8	8	8	1	1	8	7	5	9	7	1	7	8	1	1	2	1	8	8	38	8	7	8	7	5	6
12	50	5.6	Kp13	736187	General and digestive surgery	4	1	2	2	8	1	8	10	6	7	8	6	2	1	4	5	8	8	8	8	8	1	1	8	7	5	9	7	1	7	8	1	1	2	1	8	8	38	8	7	8	7	5	6
12	55	5.6	Kp14	736570	Gynecology	4	1	2	2	8	1	8	10	6	7	8	6	2	1	4	5	8	8	8	8	8	1	1	8	7	5	9	7	1	7	8	1	1	2	1	8	8	38	8	7	8	7	5	6
13	45	5.6	Kp15	737781	Internal Medicine	4	1	2	2	8	1	8	10	6	7	8	6	2	1	4	5	8	8	8	8	8	1	1	8	7	5	9	7	1	7	8	1	1	2	1	8	8	38	8	7	8	7	5	6
12	55	5.6	Kp16	739063	Internal Medicine	4	1	2	2	8	1	8	10	6	7	8	6	2	1	4	5	8	8	8	8	8	1	1	8	7	5	9	7	1	7	8	1	1	2	1	8	8	38	8	7	8	7	5	6
13	51	5.6	Kp17	10457533	Primary care center	4	1	2	2	8	1	8	10	6	7	8	6	2	1	4	5	8	8	8	8	8	1	1	8	7	5	9	7	1	7	8	1	1	2	1	8	8	38	8	7	8	7	5	6
14	52	5.6	Kp18	740122	ICU	4	1	2	2	8	1	8	10	6	7	8	6	2	1	4	5	8	8	8	8	8	1	1	8	7	5	9	7	1	7	8	1	1	2	1	8	8	38	8	7	8	7	5	6
13	43	5.6	Kp19	741368	ICU	4	1	2	2	8	1	8	10	6	7	8	6	2	1	4	5	8	8	8	8	8	1	1	8	7	5	9	7	1	7	8	1	1	2	1	8	8	38	8	7	8	7	5	6
14	41	5.6	Kp2	731010	General and digestive surgery	4	1	2	2	8	1	8	10	6	7	8	6	2	1	4	5	8	8	8	8	8	1	1	8	7	5	9	7	1	7	8	1	1	2	1	8	8	38	8	7	8	7	5	6
12	47	5.6	Kp20	741628	Internal Medicine	4	1	2	2	8	1	8	10	6	7	8	6	2	1	4	5	8	8	8	8	8	1	1	8	7	5	9	7	1	7	8	1	1	2	1	8	8	38	8	7	8	7	5	6
14	44	5.6	Kp21	742558	ICU	4	1	2	2	8	1	8	10	6	7	8	6	2	1	4	5	8	8	8	8	8	1	1	8	7	5	9	7	1	7	8	1	1	2	1	8	8	38	8	7	8	7	5	6
14	44	5.6	Kp22	742811	Angiology and vascular surgery	4	1	2	2	8	1	8	10	6	7	8	6	2	1	4	5	8	8	8	8	8	1	1	8	7	5	9	7	1	7	8	1	1	2	1	8	8	38	8	7	8	7	5	6
13	45	5.6	Kp23	743168	Oncology	4	1	2	2	8	1	8	10	6	7	8	6	2	1	4	5	8	8	8	8	8	1	1	8	7	5	9	7	1	7	8	1	1	2	1	8	8	38	8	7	8	7	5	6
14	40	5.6	Kp24	744322	Angiology and vascular surgery	4	1	2	2	8	1	8	10	6	7	8	6	2	1	4	5	8	8	8	8	8	1	1	8	7	5	9	7	1	7	8	1	1	2	1	8	8	38	8	7	8	7	5	6
12	51	5.6	Kp25	745273	Angiology and vascular surgery	4	1	2	2	8	1	8	10	6	7	8	6	2	1	4	5	8	8	8	8	8	1	1	8	7	5	9	7	1	7	8	1	1	2	1	8	8	38	8	7	8	7	5	6
12	54	5.6	Kp26	745283	Angiology and vascular surgery	4	1	2	2	8	1	8	10	6	7	8	6	2	1	4	5	8	8	8	8	8	1	1	8	7	5	9	7	1	7	8	1	1	2	1	8	8	38	8	7	8	7	5	6
13	66	5.6	Kp27	745291	Angiology and vascular surgery	4	1	2	2	8	1	8	10	6	7	8	6	2	1	4	5	8	8	8	8	8	1	1	8	7	5	9	7	1	7	8	1	1	2	1	8	8	38	8	7	8	7	5	6
14	50	5.6	Kp28	746085	Oncology	4	1	2	2	8	1	8	10	6	7	8	6	2	1	4	5	8	8	8	8	8	1	1	8	7	5	9	7	1	7	8	1	1	2	1	8	8	38	8	7	8	7	5	6
12	50	5.6	Kp29	747552	Internal Medicine	4	1	2	2	8	1	8	10	6	7	8	6	2	1	4	5	8	8	8	8	8	1	1	8	7	5	9	7	1	7	8	1	1	2	1	8	8	38	8	7	8	7	5	6
13	42	5.6	Kp3	731053	General and digestive surgery	4	1	2	2	8	1	8	10	6	7	8	6	2	1	4	5	8	8	8	8	8	1	1	8	7	5	9	7	1	7	8	1	1	2	1	8	8	38	8	7	8	7	5	6
76	25	5.5	Kp30	749205	General and digestive surgery	4	1	2	2		1	8	10	6	7	8	6	2	1	4	5	8	8	8	8	8		1	8	7	5	9	7	1	7			1	2	1	8	8	38	8	7	8	7	5	6
48	26	5.6	Kp31	749188	General and digestive surgery	4	1	2	2	8	1	8	10	6	7	8	6	2	1	4	5		8	8	8	8	1	1	8	7	5	9	7	1	7	8	1	1	2	1	8	8	38	8	7	8	7	5	6
13	35	5.6	Kp32	308583	Primary care center	4	1	2	2	8	1	8	10	6	7	8	6	2	1	4	5	8	8	8	8	8	1	1	8	7	5	9	7	1	7	8	1	1	2	1	8	8	38	8	7	8	7	5	6
13	57	5.6	Kp33	789090	Angiology and vascular surgery	4	1	2	2	8	1	8	10	6	7	8	6	2	1	4	5	8	8	8	8	8	1	1	8	7	5	9	7	1	7	8	1	1	2	1	8	8	38	8	7	8	7	5	6
20	41	5.6	Kp34	795774	General and digestive surgery	4	1	2	2	8	1	8	10	6	7	8	6	2	1	4	5	8	8	8	8	8	1	1	8	7	5	9	7	1	7	8	1	1	2	1	8	8	38	8	7	8	7	5	6
13	48	5.6	Kp35	809895	Angiology and vascular surgery	4	1	2	2	8	1	8	10	6	7	8	6	2	1	4	5	8	8	8	8	8	1	1	8	7	5	9	7	1	7	8	1	1	2	1	8	8	38	8	7	8	7	5	6
13	51	5.6	Kp36	810743	Angiology and vascular surgery	4	1	2	2	8	1	8	10	6	7	8	6	2	1	4	5	8	8	8	8	8	1	1	8	7	5	9	7	1	7	8	1	1	2	1	8	8	38	8	7	8	7	5	6
14	168	5.6	Kp37	814955	Hematology	4	1	2	2	8	1	8	10	6	7	8	6	2	1	4	5	8	8	8	8	8	1	1	8	7	5	9	7	1	7	8	1	1	2	1	8	8	38	8	7	8	7	5	6
459	18	5.5	Kp38	851554	Hematology	4	1	2	2	8	1		10	6	7	8	6	2	1	4	5		8	8	8	8	1	1	8	7	5	9		1	7		1	1	2	1	8	8			7	8	7	5	6
18	43	5.6	Kp39	5239475	Primary care center	4	1	2	2	8	1	8	10	6	7	8	6	2	1	4	5	8	8	8	8	8	1	1	8	7	5	9	7	1	7	8	1	1	2	1	8	8	38	8	7	8	7	5	6
12	70	5.6	Kp4	731820	Internal Medicine	4	1	2	2	8	1	8	10	6	7	8	6	2	1	4	5	8	8	8	8	8	1	1	8	7	5	9	7	1	7	8	1	1	2	1	8	8	38	8	7	8	7	5	6
12	41	5.6	Kp5	733185	Gynecology	4	1	2	2	8	1	8	10	6	7	8	6	2	1	4	5	8	8	8	8	8	1	1	8	7	5	9	7	1	7	8	1	1	2	1	8	8	38	8	7	8	7	5	6
12	38	5.6	Kp6	734014	Hematology	4	1	2	2	8	1	8	10	6	7	8	6	2	1	4	5	8	8	8	8	8	1	1	8	7	5	9	7	1	7	8	1	1	2	1	8	8	38	8	7	8	7	5	6
14	43	5.6	Kp7	734244	General and digestive surgery	4	1	2	2	8	1	8	10	6	7	8	6	2	1	4	5	8	8	8	8	8	1	1	8	7	5	9	7	1	7	8	1	1	2	1	8	8	38	8	7	8	7	5	6
11	50	5.6	Kp8	4929632	Primary care center	4	1	2	2	8	1	8	10	6	7	8	6	2	1	4	5	8	8	8	8	8	1	1	8	7	5	9	7	1	7	8	1	1	2	1	8	8	38	8	7	8	7	5	6
12	51	5.6	Kp9	734786	General and digestive surgery	4	1	2	2	8	1	8	10	6	7	8	6	2	1	4	5	8	8	8	8	8	1	1	8	7	5	9	7	1	7	8	1	1	2	1	8	8	38	8	7	8	7	5	6
[truncated: 4,841 more columns]

## Sheet: Cluster Pathogenwatch
Accesion number	Sample name	Study accesion	Sample accesion	Host	Host	Country	City	Date	Klocus	wzi	Olocus	Hypermucoidy (RmpADC / rmpA2)	BLEE	Omp_mutations	Col_mutations	Flq_mutations	AGly_acquired				Macrolides	Cloranphenicol	Sulfonamides	Trimetroprim
	Kp32			Human	Urine	Spain	Zaragoza	2023	KL107	wzi154	O1/O2v2	no	-	OmpK35-25%	pmrB_R256G	GyrA-83I;ParC-80I	aadA2		aac(6')-Ib'				sul1
	Kp1			Human	Abdominal Abscess	Spain	Zaragoza	2022	KL107	wzi154	O1/O2v2	no	-	OmpK35-25%;OmpK36GD	pmrB_R256G	GyrA-83I;ParC-80I	aadA2		aac(6')-Ib'				sul1
	Kp2			Human	Colonization	Spain	Zaragoza	2022	KL107	wzi154	O1/O2v2	no	-	OmpK35-25%;OmpK36GD	pmrB_R256G	GyrA-83I;ParC-80I	aadA2		aac(6')-Ib'				sul1
	Kp3			Human	Colonization	Spain	Zaragoza	2022	KL107	wzi154	O1/O2v2	no	-	OmpK35-25%;OmpK36GD	pmrB_R256G	GyrA-83I;ParC-80I	aadA2		aac(6')-Ib'				sul1
	Kp4			Human	Colonization	Spain	Zaragoza	2022	KL107	wzi154	O1/O2v2	no	-	OmpK35-25%;OmpK36GD	pmrB_R256G	GyrA-83I;ParC-80I	aadA2		aac(6')-Ib'				sul1
	Kp5			Human	Colonization	Spain	Zaragoza	2022	KL107	wzi154	O1/O2v2	no	-	OmpK35-25%;OmpK36GD	pmrB_R256G	GyrA-83I;ParC-80I	aadA2		aac(6')-Ib'				sul1
	Kp6			Human	Colonization	Spain	Zaragoza	2022	KL107	wzi154	O1/O2v2	no	-	OmpK35-25%;OmpK36GD	pmrB_R256G	GyrA-83I;ParC-80I	aadA2		aac(6')-Ib'				sul1
	Kp7			Human	Colonization	Spain	Zaragoza	2022	KL107	wzi154	O1/O2v2	no	-	OmpK35-25%;OmpK36GD	pmrB_R256G	GyrA-83I;ParC-80I	aadA2		aac(6')-Ib'				sul1
	Kp9			Human	Colonization	Spain	Zaragoza	2022	KL107	wzi154	O1/O2v2	no	-	OmpK35-25%;OmpK36GD	pmrB_R256G	GyrA-83I;ParC-80I	aadA2		aac(6')-Ib'				sul1
	Kp10			Human	Colonization	Spain	Zaragoza	2022	KL107	wzi154	O1/O2v2	no	-	OmpK35-25%;OmpK36GD	pmrB_R256G	GyrA-83I;ParC-80I	aadA2		aac(6')-Ib'				sul1
	Kp11			Human	Colonization	Spain	Zaragoza	2022	KL107	wzi154	O1/O2v2	no	-	OmpK35-25%;OmpK36GD	pmrB_R256G	GyrA-83I;ParC-80I	aadA2		aac(6')-Ib'				sul1
	Kp12			Human	Blood culture	Spain	Zaragoza	2022	KL107	wzi154	O1/O2v2	no	-	OmpK35-25%;OmpK36GD	pmrB_R256G	GyrA-83I;ParC-80I	aadA2		aac(6')-Ib'				sul1
	Kp13			Human	Colonization	Spain	Zaragoza	2022	KL107	wzi154	O1/O2v2	no	-	OmpK35-25%;OmpK36GD	pmrB_R256G	GyrA-83I;ParC-80I	aadA2		aac(6')-Ib'				sul1
	Kp14			Human	Colonization	Spain	Zaragoza	2022	KL107	wzi154	O1/O2v2	no	-	OmpK35-25%;OmpK36GD	pmrB_R256G	GyrA-83I;ParC-80I	aadA2		aac(6')-Ib'				sul1
	Kp15			Human	Colonization	Spain	Zaragoza	2022	KL107	wzi154	O1/O2v2	no	-	OmpK35-25%;OmpK36GD	pmrB_R256G	GyrA-83I;ParC-80I	aadA2		aac(6')-Ib'				sul1
	Kp16			Human	Colonization	Spain	Zaragoza	2022	KL107	wzi154	O1/O2v2	no	-	OmpK35-25%;OmpK36GD	pmrB_R256G	GyrA-83I;ParC-80I	aadA2		aac(6')-Ib'				sul1
	Kp18			Human	Colonization	Spain	Zaragoza	2022	KL107	wzi154	O1/O2v2	no	-	OmpK35-25%;OmpK36GD	pmrB_R256G	GyrA-83I;ParC-80I	aadA2		aac(6')-Ib'				sul1
	Kp19			Human	Liver abscess	Spain	Zaragoza	2022	KL107	wzi154	O1/O2v2	no	-	OmpK35-25%;OmpK36GD	pmrB_R256G	GyrA-83I;ParC-80I	aadA2		aac(6')-Ib'				sul1
	Kp20			Human	Colonization	Spain	Zaragoza	2022	KL107	wzi154	O1/O2v2	no	-	OmpK35-25%;OmpK36GD	pmrB_R256G	GyrA-83I;ParC-80I	aadA2		aac(6')-Ib'				sul1
	Kp21			Human	Blood culture	Spain	Zaragoza	2022	KL107	wzi154	O1/O2v2	no	-	OmpK35-25%;OmpK36GD	pmrB_R256G	GyrA-83I;ParC-80I	aadA2		aac(6')-Ib'				sul1
	Kp22			Human	Urine	Spain	Zaragoza	2022	KL107	wzi154	O1/O2v2	no	-	OmpK35-25%;OmpK36GD	pmrB_R256G	GyrA-83I;ParC-80I	aadA2		aac(6')-Ib'				sul1
	Kp23			Human	Colonization	Spain	Zaragoza	2022	KL107	wzi154	O1/O2v2	no	-	OmpK35-25%;OmpK36GD	pmrB_R256G	GyrA-83I;ParC-80I	aadA2		aac(6')-Ib'				sul1
	Kp24			Human	Colonization	Spain	Zaragoza	2022	KL107	wzi154	O1/O2v2	no	-	OmpK35-25%;OmpK36GD	pmrB_R256G	GyrA-83I;ParC-80I	aadA2		aac(6')-Ib'				sul1
	Kp25			Human	Colonization	Spain	Zaragoza	2022	KL107	wzi154	O1/O2v2	no	-	OmpK35-25%;OmpK36GD	pmrB_R256G	GyrA-83I;ParC-80I	aadA2		aac(6')-Ib'				sul1
	Kp26			Human	Colonization	Spain	Zaragoza	2022	KL107	wzi154	O1/O2v2	no	-	OmpK35-25%;OmpK36GD	pmrB_R256G	GyrA-83I;ParC-80I	aadA2		aac(6')-Ib'				sul1
	Kp27			Human	Colonization	Spain	Zaragoza	2022	KL107	wzi154	O1/O2v2	no	-	OmpK35-25%;OmpK36GD	pmrB_R256G	GyrA-83I;ParC-80I	aadA2		aac(6')-Ib'				sul1
	Kp28			Human	Urine	Spain	Zaragoza	2022	KL107	wzi154	O1/O2v2	no	-	OmpK35-25%;OmpK36GD	pmrB_R256G	GyrA-83I;ParC-80I	aadA2		aac(6')-Ib'				sul1
	Kp29			Human	Colonization	Spain	Zaragoza	2022	KL107	wzi154	O1/O2v2	no	-	OmpK35-25%;OmpK36GD	pmrB_R256G	GyrA-83I;ParC-80I	aadA2		aac(6')-Ib'				sul1
	Kp31			Human	Colonization	Spain	Zaragoza	2022	KL107	wzi154	O1/O2v2	no	-	OmpK35-25%;OmpK36GD	pmrB_R256G	GyrA-83I;ParC-80I	aadA2		aac(6')-Ib'				sul1
	Kp30			Human	Colonization	Spain	Zaragoza	2022	KL107	wzi154	O1/O2v2	no	-	OmpK35-25%;OmpK36GD	pmrB_R256G	GyrA-83I;ParC-80I	aadA2		aac(6')-Ib'				sul1
	Kp33			Human	Surgical wound	Spain	Zaragoza	2023	KL107	wzi154	O1/O2v2	no	-	OmpK35-25%;OmpK36GD	pmrB_R256G	GyrA-83I;ParC-80I	aadA2		aac(6')-Ib'				sul1
	Kp34			Human	Perianal abscess	Spain	Zaragoza	2023	KL107	wzi154	O1/O2v2	no	-	OmpK35-25%;OmpK36GD	pmrB_R256G	GyrA-83I;ParC-80I	aadA2		aac(6')-Ib'				sul1
	Kp35			Human	Colonization	Spain	Zaragoza	2023	KL107	wzi154	O1/O2v2	no	-	OmpK35-25%;OmpK36GD	pmrB_R256G	GyrA-83I;ParC-80I	aadA2		aac(6')-Ib'				sul1
	Kp36			Human	Colonization	Spain	Zaragoza	2023	KL107	wzi154	O1/O2v2	no	-	OmpK35-25%;OmpK36GD	pmrB_R256G	GyrA-83I;ParC-80I	aadA2		aac(6')-Ib'				sul1
	Kp37			Human	Sputum	Spain	Zaragoza	2022	KL107	wzi154	O1/O2v2	no	-	OmpK35-25%;OmpK36GD	pmrB_R256G	GyrA-83I;ParC-80I	aadA2		aac(6')-Ib'				sul1
	Kp38			Human	Urine	Spain	Zaragoza	2024	KL107	wzi154	O1/O2v2	no	-	OmpK35-25%;OmpK36GD	pmrB_R256G	GyrA-83I;ParC-80I	aadA2		aac(6')-Ib'				sul1
	Kp8			Human	Urine	Spain	Zaragoza	2022	KL107	wzi154	O1/O2v2	no	-	OmpK35-25%;OmpK36GD	pmrB_R256G	GyrA-83I;ParC-80I	aadA2		aac(6')-Ib'				sul1
	Kp39			Human	Urine	Spain	Zaragoza	2022	KL107	wzi154	O1/O2v2	no	-	OmpK35-25%;OmpK36GD	pmrB_R256G	GyrA-83I;ParC-80I	aadA2		aac(6')-Ib'				sul1
	Kp17			Human	Urine	Spain	Zaragoza	2022	KL107	wzi154	O1/O2v2	no	-	OmpK35-25%;OmpK36GD	pmrB_R256G	GyrA-83I;ParC-80I	aadA2		aac(6')-Ib'				sul1
ERR12019276	K21	PRJEB64775	SAMEA114236670	Wastewater	Wastewater	Finland	Helsinki	2021	KL107	wzi154	O1/O2v2	no	-	OmpK35-25%;OmpK36GD	-	GyrA-83I;ParC-80I	aadA2	aph3-Ia	-	-	mphA	catA1	sul1	dfrA12
ERR12019284	K33	PRJEB64775	SAMEA114236678	Wastewater	Wastewater	Finland	Helsinki	2021	KL107	wzi154	O1/O2v2	no	-	OmpK35-25%;OmpK36GD	-	GyrA-83I;ParC-80I	aadA2	aph3-Ia	-	-	mphA	catA1	sul1	dfrA12
ERR1217390	EuSCAPE_IT216	PRJEB10018	SAMEA3515244	Human	Puncture fluid	Italy	Unknokwn	2013	KL107	wzi154	O1/O2v2	no	-	OmpK35-25%;OmpK36GD	-	GyrA-83I;ParC-80I	aadA2		aac(6')-Ib'	aac(3)-IIa	mphA	catA1	sul1	-
ERR1217396	EuSCAPE_IT222	PRJEB10018	SAMEA3515250	Human	Urine	Italy	Unknokwn	2013	KL107	wzi154	O1/O2v2	no	-	OmpK35-25%;OmpK36GD	-	GyrA-83I;ParC-80I	aadA2	aph3-Ia	aac(6')-Ib'		mphA	catA1	sul1	-
ERR1217398	EuSCAPE_IT224	PRJEB10018	SAMEA3515252	Human	Lower respiratory tract secrection	Italy	Unknokwn	2013	KL107	wzi154	O1/O2v2	no	OXA-1	OmpK35-25%;OmpK36GD	-	GyrA-83I;ParC-80I	aadA2	aph3-Ia			mphA	catA1	sul1	dfrA12
ERR1228143	EuSCAPE_IT266	PRJEB10018	SAMEA3538633	Human	Urine	Italy	Unknokwn	2013	KL107	wzi154	O1/O2v2	no	-	OmpK35-25%	-	GyrA-83I;ParC-80I	aadA2			aac(3)-Iia	-	catA1	sul1;sul2	dfrA12
ERR3164764	0458d944-a90c-11e7-854e-3c4a9275d6c8	PRJEB22890	SAMEA104414974	Human	Clinical sample Unknown	Italy	Unknokwn	2016
ERR3164768	047ea3e0-a90c-11e7-854e-3c4a9275d6c8	PRJEB22890	SAMEA104414944	Human	Clinical sample Unknown	Italy	Unknokwn	2016	KL107	wzi154	O1/O2v2	no	-	OmpK35-25%;OmpK36GD	MgrB-51%	GyrA-83I;ParC-80I	aadA2	aph3-Ia			mphA	catA1	sul1	dfrA12
ERR3164769	048a82fa-a90c-11e7-854e-3c4a9275d6c8	PRJEB22890	SAMEA104414945	Human	Clinical sample Unknown	Italy	Unknokwn	2016	KL107	wzi154	O1/O2v2	no	-	OmpK35-25%;OmpK36GD	MgrB-51%	GyrA-83I;ParC-80I	aadA2				-	-	sul1	-
ERR3164771	049e1d24-a90c-11e7-854e-3c4a9275d6c8	PRJEB22890	SAMEA104414947	Human	Clinical sample Unknown	Italy	Unknokwn	2016	KL107	wzi154	O1/O2v2	no	-	OmpK35-25%;OmpK36GD	MgrB-49%	GyrA-83I;ParC-80I	aadA2	aph3-Ia			mphA	catA1	sul1	dfrA12
ERR3164773	04b393fc-a90c-11e7-854e-3c4a9275d6c8	PRJEB22890	SAMEA104414949	Human	Clinical sample Unknown	Italy	Unknokwn	2016	KL107	wzi154	O1/O2v2	no	-	OmpK35-25%;OmpK36GD	MgrB-49%	GyrA-83I;ParC-80I	aadA2	aph3-Ia			mphA	catA1	sul1	dfrA12
ERR5192135	AI2706	PRJEB42440	SAMEA7853275	Human	Clinical sample Unknown	Spain	Ciudad Real	2016	KL107	wzi154	O1/O2v12	no	-	OmpK35-25%;OmpK36GD	-	GyrA-83I;ParC-80I	aadA2	aph3-Ia			mphA	catA1	sul1	dfrA12
ERR5192139	AI2707	PRJEB42440	SAMEA7853276	Human	Clinical sample Unknown	Spain	Ciudad Real	2016	KL107	wzi154	O1/O2v10	no	-	OmpK35-25%;OmpK36GD	-	GyrA-83I;ParC-80I	aadA2	aph3-Ia			mphA	catA1	sul1	dfrA12
ERR5192161	AI2714	PRJEB42440	SAMEA7853281	Human	Clinical sample Unknown	Spain	Ciudad Real	2016	KL107	wzi154	O1/O2v11	no	-	OmpK35-25%;OmpK36GD	-	GyrA-83I;ParC-80I	aadA2	aph3-Ia			mphA	catA1	sul1	dfrA12
ERR8604144	A0206	PRJEB50822	SAMEA12940371	Human	Clinical sample Unknown	Spain	Toledo	2015	KL107	wzi154	O1/O2v2	no	-	OmpK35-25%	-	GyrA-83I;ParC-80I	aadA2	aph3-Ia			mphA	catA1	sul1	dfrA12
ERR8604147	A0209	PRJEB50822	SAMEA12940374	Human	Clinical sample Unknown	Spain	Toledo	2019	KL107	wzi154	O1/O2v2	no	-	OmpK35-25%	-	GyrA-83I;ParC-80I	aadA2	aph3-Ia			mphA	catA1	sul1	dfrA12
ERR8604193	A1001	PRJEB50822	SAMEA12940420	Human	Clinical sample Unknown	Spain	Valencia	2019	KL107	wzi154	O1/O2v8	no	-	OmpK35-25%	-	GyrA-83I;ParC-80I	aadA2	aph3-Ia			mphA	catA1	sul1	dfrA12
ERR8604195	A1003	PRJEB50822	SAMEA12940422	Human	Clinical sample Unknown	Spain	Valencia	2019	KL107	wzi154	O1/O2v7	no	-	OmpK35-25%	-	GyrA-83I;ParC-80I	aadA2	aph3-Ia			mphA	catA1	sul1	dfrA12
ERR8604198	A1006	PRJEB50822	SAMEA12940425	Human	Clinical sample Unknown	Spain	Valencia	2019	KL107	wzi154	O1/O2v6	no	-	OmpK35-25%	-	GyrA-83I;ParC-80I	aadA2	aph3-Ia			mphA	catA1	sul1	dfrA12
ERR8604200	A1008	PRJEB50822	SAMEA12940427	Human	Clinical sample Unknown	Spain	Valencia	2019	KL107	wzi154	O1/O2v9	no	-	OmpK35-25%	-	GyrA-83I;ParC-80I	aadA2	aph3-Ia			mphA	catA1	sul1	dfrA12
ERR8604203	A1101	PRJEB50822	SAMEA12940430	Human	Clinical sample Unknown	Spain	Ciudad Real	2019	KL107	wzi154	O1/O2v3	no	-	OmpK35-25%	MgrB-6%	GyrA-83I;ParC-80I	aadA2	aph3-Ia			mphA	catA1	sul1	dfrA12
ERR8604205	A1103	PRJEB50822	SAMEA12940432	Human	Clinical sample Unknown	Spain	Ciudad Real	2019	KL107	wzi154	O1/O2v5	no	-	OmpK35-25%	MgrB-6%	GyrA-83I;ParC-80I	aadA2	aph3-Ia			mphA	catA1	sul1	dfrA12
ERR8604206	A1104	PRJEB50822	SAMEA12940433	Human	Clinical sample Unknown	Spain	Ciudad Real	2019	KL107	wzi154	O1/O2v2	no	-	OmpK35-25%	-	GyrA-83I;ParC-80I	aadA2	aph3-Ia			-	-	sul1	-
ERR8604208	A1106	PRJEB50822	SAMEA12940435	Human	Clinical sample Unknown	Spain	Ciudad Real	2019	KL107	wzi154	O1/O2v4	no	TEM-1D	OmpK35-25%	MgrB-6%	GyrA-83I;ParC-80I	aadA2	aph3-Ia			mphA	catA1	sul1	dfrA12
ERR8604291	B0004	PRJEB50822	SAMEA12940518	Human	Clinical sample Unknown	Spain	Madrid	2019	KL107	wzi154	O1/O2v2	no	-	OmpK35-25%	-	GyrA-83I;ParC-80I	aadA2	aph3-Ia			mphA	catA1	sul1	dfrA12
ERR8604296	B0009	PRJEB50822	SAMEA12940523	Human	Clinical sample Unknown	Spain	Madrid	2019	KL107	wzi154	O1/O2v2	no	-	OmpK35-25%	-	GyrA-83I;ParC-80I	aadA2	aph3-Ia			mphA	catA1	sul1	dfrA12
ERR8604328	C0201	PRJEB50822	SAMEA12940555	Human	Clinical sample Unknown	Spain	Ciudad Real	2019	KL107	wzi154	O1/O2v13	no	-	OmpK35-25%;OmpK36GD	-	GyrA-83I;ParC-80I	aadA2	aph3-Ia			mphA	catA1	sul1	dfrA12
ERR8604329	C0202	PRJEB50822	SAMEA12940556	Human	Clinical sample Unknown	Spain	Ciudad Real	2019	KL107	wzi154	O1/O2v14	no	TEM-1D	OmpK35-25%;OmpK36GD	-	GyrA-83I;ParC-80I	aadA2	aph3-Ia			mphA	catA1	sul1	dfrA12
ERR8604330	C0203	PRJEB50822	SAMEA12940557	Human	Clinical sample Unknown	Spain	Ciudad Real	2019	KL107	wzi154	O1/O2v13	no	-	OmpK35-25%;OmpK36GD	-	GyrA-83I;ParC-80I	aadA2	aph3-Ia			mphA	catA1	sul1	dfrA12
ERR8604331	C0204	PRJEB50822	SAMEA12940558	Human	Clinical sample Unknown	Spain	Ciudad Real	2019	KL107	wzi154	O1/O2v19	no	-	OmpK35-25%;OmpK36GD	-	GyrA-83I;ParC-80I	aadA2	aph3-Ia			mphA	catA1	sul1	dfrA12
ERR8604332	C0205	PRJEB50822	SAMEA12940559	Human	Clinical sample Unknown	Spain	Ciudad Real	2019	KL107	wzi154	O1/O2v22	no	-	OmpK35-25%;OmpK36GD	-	GyrA-83I;ParC-80I	aadA2	aph3-Ia			mphA	catA1	sul1	dfrA12
ERR8604333	C0206	PRJEB50822	SAMEA12940560	Human	Clinical sample Unknown	Spain	Ciudad Real	2019	KL107	wzi154	O1/O2v17	no	-	OmpK35-25%;OmpK36GD	-	GyrA-83I;ParC-80I	aadA2	aph3-Ia			mphA	catA1	sul1	dfrA12
ERR8604334	C0207	PRJEB50822	SAMEA12940561	Human	Clinical sample Unknown	Spain	Ciudad Real	2019	KL107	wzi154	O1/O2v16	no	-	OmpK35-25%;OmpK36GD	-	GyrA-83I;ParC-80I	aadA2	aph3-Ia			mphA	catA1	sul1	dfrA12
ERR8604335	C0208	PRJEB50822	SAMEA12940562	Human	Clinical sample Unknown	Spain	Ciudad Real	2019	KL107	wzi154	O1/O2v20	no	-	OmpK35-25%;OmpK36GD	-	GyrA-83I;ParC-80I	aadA2	aph3-Ia			mphA	catA1	sul1	dfrA12
ERR8604336	C0209	PRJEB50822	SAMEA12940563	Human	Clinical sample Unknown	Spain	Ciudad Real	2019	KL107	wzi154	O1/O2v15	no	-	OmpK35-25%;OmpK36GD	-	GyrA-83I;ParC-80I	aadA2	aph3-Ia			mphA	catA1	sul1	dfrA12
ERR8604337	C0210	PRJEB50822	SAMEA12940564	Human	Clinical sample Unknown	Spain	Ciudad Real	2019	KL107	wzi154	O1/O2v21	no	-	OmpK35-25%;OmpK36GD	-	GyrA-83I;ParC-80I	aadA2	aph3-Ia			mphA	catA1	sul1	dfrA12
SRR10991949	MMMOSAM:e4d2228c-e26a-49a3-b5f9-225bfe41404b	PRJNA564424	SAMN12774062	Human	Clinical sample Unknown	United Kingdom	London	2011	KL107	wzi154	O1/O2v2	no
SRR11356423	cluster2	PRJNA613629	SAMN14411196	Human	Unknown	Finland	Unknokwn	2015	KL107	wzi154	O1/O2v2	no
SRR3982253	DHQP1300307	PRJNA288601	SAMN05170077	Human	Urine	USA	Unknokwn	2012	KL107	wzi154	O1/O2v2	no
SRR8476223	Seq1	PRJNA516562	SAMN10791377	Human	Abdominal fluid	Finland	Unknokwn	2013	Unknown	wzi154	O1/O2v2	no
